# Supplementary material for: Single-Shot 3D Topography of Transmissive and Reflective Samples with a Dual-Mode Telecentric-Based Digital Holographic Microscope
Source: Sensors (Basel). 2022 May 17;22(10):3793. doi: 10.3390/s22103793 (PMC9144696; doi:10.3390/s22103793)
Supplement: Supplementary file 1 [file sensors-22-03793-s001.zip]

Archive with 1 entries (1 files):
- sensors-1702012-supplementary.pdf
